# Supplementary material for: A cell-level discriminative neural network model for diagnosis of blood cancers
Source: Bioinformatics. 2023 Sep 26;39(10):btad585. doi: 10.1093/bioinformatics/btad585 (PMC10563151; doi:10.1093/bioinformatics/btad585)
Supplement: btad585_Supplementary_Data [file btad585_supplementary_data.zip]

Archive with 7 entries (7 files):
- Supplemenatry_Figure1.jpg
- Supplementary_Figure3.png
- Supplementary_Figure5.png
- Appendix.pdf
- Supplementary_Figure_6.jpg
- Supplementary_Figure4.jpg
- Supplementary_Figure2.png
